# Supplementary material for: Supercooling Behavior of 2-Amino-2-methyl-1,3-propanediol for Thermal Energy Storage
Source: Molecules. 2025 May 18;30(10):2206. doi: 10.3390/molecules30102206 (PMC12114152; doi:10.3390/molecules30102206)
Supplement: Supplementary file 1 [file molecules-30-02206-s001.zip]

Archive with 1 entries (1 files):
- molecules-3580378-supplementary.pdf
